# Supplementary material for: Detection and Phylogenetic Characterization of Canine Distemper Virus from a Red Fox in Hungary
Source: Viruses. 2026 Mar 13;18(3):352. doi: 10.3390/v18030352 (PMC13030248; doi:10.3390/v18030352)
Supplement: Supplementary file 1 [file viruses-18-00352-s001.zip]

Archive with 2 entries (2 files):
- Supplementary Materials S1.pdf
- Supplementary Materials S1.tiff
